# Supplementary material for: Predicting the length of volleyball serves: The role of early auditory and visual information
Source: PLoS One. 2018 Dec 3;13(12):e0208174. doi: 10.1371/journal.pone.0208174 (PMC6277097; doi:10.1371/journal.pone.0208174)
Supplement: S1 File — (XLS) [file pone.0208174.s001.xls]

## Sheet: Experiment 1
P	Sex	Age	Experience	Hand	Acc_Congr	RT_Congr	Audio_Incongr	Video_Incongr	RT_Incongr	RT_Inc_A	RT_Inc_V
1	1	25	10	1	45	1096.55	75	25	960.7	960.467	961.4
2	1	25	10	2	60	1665.35	45	55	1972.6	2309.67	1696.82
3	1	38	16	1	45	727.2	65	35	761.75	728.538	823.429
5	2	26	12	1	40	1143.1	60	40	967	991.333	930.5
6	1	22	4	1	60	1101.65	50	50	1228.7	1080.5	1376.9
7	2	26	10	1	70	1145.55	35	65	1613.2	2002.29	1403.69
8	2	31	15	1	65	766.9	35	65	1025.05	1164	950.231
9	2	22	2	1	35	1316.8	55	45	1381.2	1386.09	1375.22
10	2	22	10	1	50	779.65	65	35	973.7	1047.69	836.286
11	2	27	8	2	30	339.05	65	35	271.05	248.308	313.286
12	1	22	4	1	40	339.15	75	25	391.9	383.333	417.6
13	2	26	6	1	35	2148.95	70	30	2199	2029.5	2594.5
14	2	22	11	1	65	535.65	45	55	543.6	529.778	554.909
15	1	24	7	1	40	287.35	65	35	343.55	291.385	440.429
16	2	20	9	1	25	918.25	85	15	1023.75	1009.29	1105.67
17	2	18	5	2	35	714.9	60	40	839.6	866.333	799.5
18	2	20	15	1	55	800.3	45	55	1041.35	888.667	1166.27
19	2	18	3	1	85	1184.4	25	75	1155.65	1597.4	1008.4
20	2	23	11	1	60	1254.5	30	70	1117.6	989	1172.71
21	2	23	8	1	35	705.45	85	15	732.7	710.176	860.333
22	2	18	14	1	30	673.1	65	35	731.95	678.231	831.714
	1 = m			1 = r
	2 = f			2 = l

## Sheet: Experiment 2
P	Sex	Age	Experience	Hand	Acc_Audio	RT_Audio	Acc_Video	RT_Video
1	1	26	10	1	70	997.321	57.5	851.217
2	1	44	15	1	47.5	634.421	55	693.091
3	1	23	4	1	75	855.167	50	597.3
4	1	25	10	1	75	673.5	60	1010
5	2	31	15	1	60	749.208	60	568.708
6	2	22	11	1	67.5	560.926	75	445.633
7	2	27	7	2	72.5	325.897	37.5	243.733
8	2	20	4	1	65	1060.15	57.5	910.478
9	2	26	12	1	45	1336.44	65	779.423
10	2	25	8	1	62.5	797.96	72.5	408.379
11	2	22	2	1	55	820.136	47.5	758.684
12	2	26	6	1	77.5	1150.52	50	1355.25
13	1	24	10	1	72.5	245.276	37.5	678.467
14	2	23	10	1	32.5	567.231	67.5	600.926
15	2	20	8	1	62.5	457.16	45	524.889
16	2	19	10	1	70	650.893	27.5	769.545
17	2	29	20	1	63.1579	1439.71	80	567.594
18	2	18	14	1	75	606.6	35	539.143
19	2	18	5	2	65	814.769	42.5	546.765
20	2	23	10	1	57.5	826.826	35	565.714
21	2	18	9	1	52.5	786.476	45	757
	1 = m			1 = r
	2 = f			2 = l

## Sheet: Experiment 3
P	Sex	Age	Experience	Hand	Acc_Audio	RT_Audio	Acc_Video	RT_Video
1	2	22	8	1	45	1643.68	26.6667	1559.25
2	2	23	8	1	41.6667	1070.88	21.6667	628.283
3	2	22	12	1	41.6667	1654.18	26.6667	1551.77
4	2	24	9	1	45	1021.45	28.3333	1619.13
5	1	24	15	2	28.3333	1595.85	20	1015.27
6	1	20	7	1	28.3333	592.683	45	1097.27
7	2	23	12	1	43.3333	761.883	11.6667	1125.55
8	1	47	2	1	45	1972.05	33.3333	1903.18
9	2	21	2	1	38.3333	620.033	23.3333	757.283
10	1	23	6	1	38.3333	963.567	45	1374.38
11	2	24	6	1	48.3333	830.4	31.6667	1071.8
12	1	27	8	1	36.6667	930.8	28.3333	1426.77
13	1	27	5	1	40	3358.72	25	1745.85
14	1	38	20	1	48.3333	1190.53	35	1554.8
15	1	31	5	1	43.3333	517.3	25	897.383
16	1	24	8	1	41.6667	1021.8	31.6667	1056.98
17	1	27	15	1	45	761.667	51.6667	751.383
	1 = m			1 = r
	2 = f			2 = l
